# Supplementary material for: Lower Fractions of TCF4 Transcripts Spanning over the CTG18.1 Trinucleotide Repeat in Human Corneal Endothelium
Source: Genes (Basel). 2021 Dec 17;12(12):2006. doi: 10.3390/genes12122006 (PMC8702116; doi:10.3390/genes12122006)
Supplement: Supplementary file 1 [file genes-12-02006-s001.zip]

Archive with 1 entries (1 files):
- genes-1469066-supplementary.pdf
